# Supplementary material for: Molecular, Structural, and Rheological Characterization of Camel Skin Gelatin Extracted Using Different Pretreatment Conditions
Source: Foods. 2021 Jul 6;10(7):1563. doi: 10.3390/foods10071563 (PMC8304296; doi:10.3390/foods10071563)
Supplement: Supplementary file 1 [file foods-10-01563-s001.zip]

Archive with 1 entries (1 files):
- foods-1207093-supplementary.pdf
